# Supplementary material for: Development of Prediction Models for Acute Myocardial Infarction at Prehospital Stage with Machine Learning Based on a Nationwide Database
Source: J Cardiovasc Dev Dis. 2022 Dec 2;9(12):430. doi: 10.3390/jcdd9120430 (PMC9784963; doi:10.3390/jcdd9120430)
Supplement: Supplementary file 1 [file jcdd-09-00430-s001.zip]

Archive with 1 entries (1 files):
- jcdd-2007937-supplementary.pdf
